# Supplementary material for: Probiotic Potential of a Folate-Producing Strain Latilactobacillus sakei LZ217 and Its Modulation Effects on Human Gut Microbiota
Source: Foods. 2022 Jan 16;11(2):234. doi: 10.3390/foods11020234 (PMC8774781; doi:10.3390/foods11020234)
Supplement: Supplementary file 1 [file foods-11-00234-s001.zip]

Archive with 1 entries (1 files):
- foods-1526213-supplementary.pdf
